# Supplementary material for: Perfluorooctanesulfonate Can Cause Negative Bias in Creatinine Measurement in Hemodialysis Patients Using Polysulfone Dialysis Membranes
Source: Membranes (Basel). 2022 Aug 13;12(8):778. doi: 10.3390/membranes12080778 (PMC9413667; doi:10.3390/membranes12080778)
Supplement: Supplementary file 1 [file membranes-12-00778-s001.zip]

Archive with 1 entries (1 files):
- membranes-1817583-supplementary.pdf
